# Supplementary material for: The effect of evocalcet on vagus nerve activity of the gastrointestinal tract in miniature pigs
Source: PLoS One. 2021 Jan 22;16(1):e0245785. doi: 10.1371/journal.pone.0245785 (PMC7822337; doi:10.1371/journal.pone.0245785)
Supplement: S1 Table — (XLSX) [file pone.0245785.s001.xlsx]

## Sheet: Sheet1
S1 Table. The set of raw data for Table 1.
	Group	Dose	Animal No.	wPTH concentration (pg/mL)			Group	Dose	Animal No.	wPTH concentration (pg/mL)
				Pre	30 min					Pre	30 min
	Cinacalcet	10 mg/kg	1	56.3	13.8		Evocalcet	0.3 mg/kg	1	10.6	4.5
			2	38	41.8				2	45.6	7.4
			3	21.3	10.3				3	107.7	4.5
			4	17.7	21.1				4	26.6	3.3
			Mean	33.3	21.8				Mean	47.6	4.9
			S.E.	8.8	7.1				S.E.	21.3	0.9
		30 mg/kg	1	26.3	10.6			1 mg/kg	1	28.7	9.1
			2	31.4	13.5				2	28.6	13
			3	10.3	11.7				3	41.2	11.4
			4	13.6	8.2				4	12.9	8.2
			Mean	20.4	11				Mean	27.9	10.4
			S.E.	5	1.1				S.E.	5.8	1.1
		100 mg/kg	1	12.8	10.4			3 mg/kg	1	22.5	7.9
			2	12.7	17.2				2	60.6	9.4
			3	13.9	10.6				3	16.5	8.8
			4	12.3	9.2				4	33.8	8.7
			Mean	12.9	11.9				Mean	33.4	8.7
			S.E.	0.3	1.8				S.E.	9.8	0.3
								10 mg/kg	1	18.5	7.6
									2	16.4	5.9
									3	17.7	5.6
									4	56.7	6.4
									Mean	27.3	6.4
									S.E.	9.8	0.4
