# Supplementary material for: The effect of evocalcet on vagus nerve activity of the gastrointestinal tract in miniature pigs
Source: PLoS One. 2021 Jan 22;16(1):e0245785. doi: 10.1371/journal.pone.0245785 (PMC7822337; doi:10.1371/journal.pone.0245785)
Supplement: S2 Table — (XLSX) [file pone.0245785.s002.xlsx]

## Sheet: Sheet1
S2 Table. The set of raw data for Table 2.
	Group	Dose	Animal No.	Ca concentration (mg/dL)				Group	Dose	Animal No.	Ca concentration (mg/dL)
				Pre	120 min	240 min					Pre	120 min	240 min
	Cinacalcet	10 mg/kg	1	9.9	10.3	9.9		Evocalcet	0.3 mg/kg	1	9.9	9.9	10
			2	10.4	10.1	10				2	10.1	9.1	9.1
			3	9.5	9.6	9.6				3	9.4	9.6	9.8
			4	9.9	9.6	9.6				4	9.5	8.9	9
			Mean	9.9	9.9	9.8				Mean	9.7	9.4	9.5
			S.E.	0.2	0.2	0.1				S.E.	0.2	0.2	0.2
		30 mg/kg	1	10.8	9.9	9.3			1 mg/kg	1	9.4	9.5	9.5
			2	10.6	10	9.6				2	9.4	9.1	9.2
			3	10.4	10.4	10.1				3	8.7	9.9	9.8
			4	10.3	9.8	9.6				4	10	8	7.6
			Mean	10.5	10	9.7				Mean	9.4	9.1	9
			S.E.	0.1	0.1	0.2				S.E.	0.3	0.4	0.5
		100 mg/kg	1	10.1	9.6	9.2			3 mg/kg	1	8.4	8.3	8.2
			2	10.7	9.7	8.9				2	8.8	8.1	7.6
			3	10.5	9.5	9.7				3	8.1	8.3	8.4
			4	10.4	9.2	9.4				4	8.4	8	7.8
			Mean	10.4	9.5	9.3				Mean	8.4	8.2	8
			S.E.	0.1	0.1	0.2				S.E.	0.1	0.1	0.2
									10 mg/kg	1	10.3	9.8	9.7
										2	10.2	8.9	8.5
										3	10.1	9.1	8.4
										4	9.5	9.1	8.9
										Mean	10	9.2	8.9
										S.E.	0.2	0.2	0.3
