# Supplementary material for: The effect of evocalcet on vagus nerve activity of the gastrointestinal tract in miniature pigs
Source: PLoS One. 2021 Jan 22;16(1):e0245785. doi: 10.1371/journal.pone.0245785 (PMC7822337; doi:10.1371/journal.pone.0245785)
Supplement: S3 Table — (XLSX) [file pone.0245785.s003.xlsx]

## Sheet: Sheet1
S3 Table. The set of raw data for Fig. 2.
	The efferent vagus nerve potential
	Group	Animal No.	Total value (%)
	Vehicle	1	1199
		2	1198
		3	979
		4	404
		5	1488
		6	173
		7	828
		8	3184
		Mean	1181.6
		S.E.	324.4
	Cisplatin	1	7723
		2	6327
		3	3960
		4	552
		5	4896
		6	10940
		Mean	5733
		S.E.	1438.9
	Cinacalcet	1	1118
		2	1001
		3	1762
		4	688
		5	4135
		6	2995
		7	1221
		Mean	1845.7
		S.E.	476.7
	Evocalcet	1	1666
		2	1677
		3	1312
		4	1414
		5	2079
		6	2361
		Mean	1751.5
		S.E.	163.2
