# Supplementary material for: The effect of evocalcet on vagus nerve activity of the gastrointestinal tract in miniature pigs
Source: PLoS One. 2021 Jan 22;16(1):e0245785. doi: 10.1371/journal.pone.0245785 (PMC7822337; doi:10.1371/journal.pone.0245785)
Supplement: S4 Table — (XLSX) [file pone.0245785.s004.xlsx]

## Sheet: Sheet1
S4 Table. The set of raw data for Fig. 3.
	The efferent vagus nerve potential
	Group	Animal No.	Pre	10	20	30	40	50	60	70	80	90	100	110	120	(min)
	Vehicle	1	100	489	136	49	179	54	17	49	5	84	104	29	4
		2	100	73	102	139	16	25	51	58	104	227	168	164	71
		3	100	67	25	41	72	13	75	87	19	14	72	279	215
		4	100	51	42	56	16	77	66	19	14	30	2	30	1
		5	100	141	267	66	44	175	201	189	19	150	83	73	80
		6	100	7	2	5	3	16	18	12	14	38	24	19	15
		7	100	45	105	41	50	105	9	32	123	73	95	59	91
		8	100	165	52	170	202	265	220	270	347	428	512	298	255
		Mean	100	129.8	91.4	70.9	72.8	91.3	82.1	89.5	80.6	130.5	132.5	118.9	91.5
		S.E.	0	54.5	29.7	19.5	26.9	31.4	29.3	32.6	41.3	49.3	57.1	40.4	33.9
	Cisplatin	1	100	360	98	832	783	1455	1245	308	1309	561	121	104	547
		2	100	510	514	482	189	591	7	27	671	2364	299	511	162
		3	100	221	44	843	331	55	279	69	269	330	903	521	95
		4	100	40	55	15	42	11	25	5	41	24	110	160	24
		5	100	0	24	53	159	235	153	171	59	359	597	2218	868
		6	100	820	130	800	430	1590	620	340	3640	1440	100	570	460
		Mean	100	325.2	144.2	504.2	322.3	656.2	388.2	153.3	998.2	846.3	355	680.7	359.3
		S.E.	0	126.2	75.6	158.4	107.5	286.9	194.3	58.9	563.1	361.4	134.4	318	132.3
	Cinacalcet	1	100	354	37	5	8	0	5	132	33	69	72	315	88
		2	100	2	11	3	71	119	184	35	115	94	160	23	184
		3	100	44	126	79	155	231	97	62	326	184	83	306	69
		4	100	100	2	4	86	73	54	43	2	84	73	129	38
		5	100	377	62	196	46	246	377	1135	331	458	23	619	265
		6	100	615	312	144	298	205	134	868	22	29	29	298	41
		7	100	91	3	42	63	135	46	104	76	120	200	303	38
		Mean	100	226.1	79	67.6	103.9	144.1	128.1	339.9	129.3	148.3	91.4	284.7	103.3
		S.E.	0	85.6	42.2	29	36.5	33.9	47.2	173.8	53.3	54.7	24.8	70.1	33.3
	Evocalcet	1	100	60	101	122	122	164	60	30	16	73	540	166	212
		2	100	331	61	456	122	234	209	56	27	141	38	0	2
		3	100	69	148	65	129	119	104	36	137	81	10	208	206
		4	100	331	53	52	170	14	169	55	92	143	40	144	151
		5	100	276	669	69	76	274	74	124	26	15	256	73	147
		6	100	139	125	64	11	225	189	454	11	404	389	82	268
		Mean	100	201	192.8	138	105	171.7	134.2	125.8	51.5	142.8	212.2	112.2	164.3
		S.E.	0	51.8	96.4	64.4	22.4	38.7	25.7	67	20.9	55.8	89.7	30.6	37.2
