# Supplementary material for: The effect of evocalcet on vagus nerve activity of the gastrointestinal tract in miniature pigs
Source: PLoS One. 2021 Jan 22;16(1):e0245785. doi: 10.1371/journal.pone.0245785 (PMC7822337; doi:10.1371/journal.pone.0245785)
Supplement: S5 Table — (XLSX) [file pone.0245785.s005.xlsx]

## Sheet: Sheet1
S5 Table. The set of raw data for Fig. 4.
	The afferent vagus nerve potential
	Group	Animal No.	Total value (%)
	Vehicle	1	471
		2	3828
		3	548
		4	445
		5	954
		6	3960
		7	1376
		8	2546
		Mean	1766
		S.E.	524.2
	Cisplatin	1	6907
		2	4819
		3	5263
		4	2567
		5	2714
		6	12760
		Mean	5838.3
		S.E.	1537.1
	Cinacalcet	1	3579
		2	3955
		3	7388
		4	7129
		5	3109
		6	11272
		7	2643
		Mean	5582.1
		S.E.	1189.7
	Evocalcet	1	2527
		2	3772
		3	4124
		4	3548
		5	2612
		6	3227
		Mean	3301.7
		S.E.	260.7
