# Supplementary material for: The effect of evocalcet on vagus nerve activity of the gastrointestinal tract in miniature pigs
Source: PLoS One. 2021 Jan 22;16(1):e0245785. doi: 10.1371/journal.pone.0245785 (PMC7822337; doi:10.1371/journal.pone.0245785)
Supplement: S6 Table — (XLSX) [file pone.0245785.s006.xlsx]

## Sheet: Sheet1
S6 Table. The set of raw data for Fig. 5.
	The afferent vagus nerve potential
	Group	Animal No.	Pre	10	20	30	40	50	60	70	80	90	100	110	120	(min)
	Vehicle	1	100	189	20	14	1	30	67	31	0	39	38	1	41
		2	100	220	298	176	129	40	75	871	270	335	241	530	643
		3	100	74	63	96	5	15	7	45	49	36	27	109	22
		4	100	80	26	92	4	37	31	36	71	20	21	16	11
		5	100	155	49	32	45	47	57	33	162	152	62	132	28
		6	100	27	196	8	246	42	596	521	246	263	521	581	713
		7	100	524	172	56	44	44	44	160	84	68	112	28	40
		8	100	735	160	88	44	277	170	160	144	58	35	349	326
		Mean	100	250.5	123	70.3	64.8	66.5	130.9	232.1	128.3	121.4	132.1	218.3	228
		S.E.	0	88	35.1	19.5	29.7	30.3	68.6	108.2	33.6	41.8	61.3	83.4	105
	Cisplatin	1	100	389	406	130	1182	1347	27	3	95	12	56	74	3186
		2	100	238	5	2777	112	26	128	32	184	139	542	273	363
		3	100	143	32	614	1504	1173	48	69	50	5	98	1449	78
		4	100	549	63	8	8	49	271	74	705	408	32	31	369
		5	100	105	138	123	178	338	705	468	233	150	13	120	143
		6	100	2300	260	2920	2580	720	100	80	1620	1120	640	140	280
		Mean	100	620.7	150.7	1095.3	927.3	608.8	213.2	121	481.2	305.7	230.2	347.8	736.5
		S.E.	0	342.5	63.3	561.2	416.3	231.1	104.4	70.4	247.1	173.4	115.4	222.8	492.2
	Cinacalcet	1	100	78	190	28	47	83	58	152	170	379	25	1823	546
		2	100	93	186	71	662	211	708	237	444	459	47	105	732
		3	100	165	344	1095	1349	46	98	563	235	530	2407	56	500
		4	100	1172	28	1163	374	321	1431	51	599	473	510	248	759
		5	100	406	390	231	63	431	461	345	153	29	67	382	151
		6	100	1343	64	107	93	79	21	200	29	457	129	64	57
		7	100	300	2143	3029	143	286	86	400	171	286	3100	1071	257
		Mean	100	508.1	477.9	817.7	390.1	208.1	409	278.3	257.3	373.3	897.9	535.6	428.9
		S.E.	0	199.2	282	411.6	180.5	55	195.9	64.7	74	64.6	489	253	105.2
	Evocalcet	1	100	423	148	282	69	165	27	63	33	305	135	171	706
		2	100	592	66	655	107	257	208	60	162	551	682	350	82
		3	100	158	421	577	94	13	457	625	332	197	285	583	382
		4	100	428	320	128	99	355	201	692	281	3	194	72	775
		5	100	425	914	218	171	318	29	164	86	118	23	91	55
		6	100	38	250	69	263	150	156	319	238	81	119	969	575
		Mean	100	344	353.2	321.5	133.8	209.7	179.7	320.5	188.7	209.2	239.7	372.7	429.2
		S.E.	0	83.6	123.2	98.3	29.3	51.4	64.5	113.9	47.3	80.3	95.3	142.7	126.5
